# Supplementary material for: pH-Dependent Photoinduced Interconversion of Furocoumaric and Furocoumarinic Acids
Source: Molecules. 2021 May 10;26(9):2800. doi: 10.3390/molecules26092800 (PMC8126128; doi:10.3390/molecules26092800)
Supplement: Supplementary file 1 [file molecules-26-02800-s001.zip]

Archive with 1 entries (1 files):
- molecules-1186399-supplementary.pdf
